# Supplementary material for: Multi-center, pragmatic, cluster-randomized, controlled trial of standardized peritoneal dialysis (PD) training versus usual care on PD-related infections (the TEACH-PD trial): trial protocol
Source: Trials. 2023 Nov 14;24:730. doi: 10.1186/s13063-023-07715-0 (PMC10647147; doi:10.1186/s13063-023-07715-0)
Supplement: Supplementary file 2 — Additional file 2. Funding documents. [file 13063_2023_7715_MOESM2_ESM.zip]

Archive with 10 entries (10 files):
- Funding_AmgenR1.pdf
- Funding_Baxter CECR1.pdf
- Funding_HRC_19R1_20.pdf
- Funding_ISPD Research GrantR1.pdf
- Funding_MRFF_APP1170238R1.pdf
- Funding_MSH Research Support SchemeR1.pdf
- Funding_MSHHSR1.pdf
- Funding_NHMRC_APP1092957R1.pdf
- Funding_SWS Small Grant SchemeR1.pdf
- Funding_Translational Research InstituteR1.pdf
